# Supplementary material for: Nanosecond Pulsed Electric Field Suppresses Development of Eyes and Germ Cells through Blocking Synthesis of Retinoic Acid in Medaka (Oryzias latipes)
Source: PLoS One. 2013 Aug 6;8(8):e70670. doi: 10.1371/journal.pone.0070670 (PMC3735584; doi:10.1371/journal.pone.0070670)
Supplement: Table S1 — Down-regulated genes by nsPEF exposure. (XLSX) [file pone.0070670.s001.xlsx]

## Sheet: Sheet1
Supplemental Table 1.		Down-regulated genes by nsPEF exposure
Systematic Probe Name	Gene Name	Description	Accession in blastx	Nucleotide Accession	Fold change
TC52476	PsycPRwf_2372	GrpE protein HSP-70 cofactor (Psychrobacter sp. PRwf-1)	YP_001281262	NC_009524.1	0.0208401
TC52845	ndufs4	NADH dehydrogenase [ubiquinone] iron-sulfur protein 4, mitochondrial (Danio rerio)	NP_001018512.1	NM_001020676.1.	0.0374016
TC57700	pgrmc1	progestin receptor membrane component 1 (Oryzias latipes)	BAE47967.1	AB240047	0.0806163
TC53950	sox13	SRY-box containing gene 13 (Oryzias latipes)	ACP21271.1	FJ895596	0.0963706
TC50729	F10	coagulation factor X (Mus musculus)	AAH50219.1	BC050219.1	0.111616
TC45493	matn1	matrilin 1 precursor (Danio rerio)	NP_001093210	NM_001099740.2	0.120733
TC61365	Akr1b3	Aldose reductase (Rattus norvegicus)	NP_036630.1	NM_012498.1.	0.124516
TC53178	RFX3	regulatory factor X, 3 (influences HLA class II expression), partial (Homo sapiens)	AAH67778.1	BC067778.1	0.138008
BJ882705	slain2	slain2 SLAIN motif family, member 2 (Danio rerio)	AAI25961.1	BC125960.1	0.158594
TC54244	Rgs1	Regulator of G-protein signaling 1 (Rattus norvegicus)	NP_062209.1	NM_019336.1	0.163581
AM145367	CST3	cystatin C (Gallus gallus)	AAA48744.1	J05077	0.163848
AM140232	RHOBTB3	Rho-related BTB domain containing 3 (Homo sapiens)	AAH20231.1	BC020231	0.182829
TC50484	pvalb4	parvalbumin isoform 1c (Danio rerio)	NP_997948.2	NM_212783.2	0.186776
TC44051	psmb7	proteasome (prosome, macropain) subunit, beta type, 7 (Danio rerio)	NP_001039029.2	NM_001045564.2	0.216874
BJ003595	Epha3	Eph receptor A3 (Mus musculus)	AAI45350.1	BC145349.1	0.234808
BJ730010	acy1	aminoacylase 1 (salmo salar)	NP_001133433.1	NM_001139961.1.	0.244467
TC62105	eef1a	elongation factor 1 alpha (Oryzias latipes)	NP_001098132.1	NM_001104662.1.	0.249302
AU179495	ugt5c1	UDP glucuronosyltransferase 5 family, polypeptide C1 (Danio rerio)	NP_001170966.1	NM_001177495.1	0.250604
TC45767	kfharr-r1	arrestin (Oryzias latipes)	NP_001098559.1	NM_001105089.1.	0.251127
BJ749965	rhbdd3	rhomboid domain-containing protein 3 (Danio rerio)	NP_001121831.1	NM_001128359.1.	0.251323
TC57020	Dtnbp1	distrobrevin binding protein 1, isoform CRA_c (Rattus norvegicus)	EDL98177.1	CH473977.1	0.262469
TC47591	t4s1	Transmembrane 4 L6 family member 1 (Salmo salar)	NP_001134067.1	NM_001140595.1.	0.26571
TC56119	gnrh3	progonadoliberin-3 (Oryzias latipes)	NP_001098142.1	NM_001104672.1.	0.275674
AU168929	dpp6b	dipeptidyl-peptidase 6b (Danio rerio)	CAN87771.1	BX547997.9	0.279089
BJ730682	Brpf3	bromodomain and PHD finger containing 3 (Mus musculus)	NP_001074784.1	NM_001081315.1	0.291837
AM142466	gpc4	glypican 4 precursor (Danio rerio)	NP_571935.2	NM_131860.2	0.292785
TC43464	atp5c1	ATP synthase, H+ transporting, mitochondrial F1 complex, gamma polypeptide 1 (Salmo salar)	NP_001133150.1	NM_001139678.1.	0.297329
TC53518	wdr45l	WD repeat domain phosphoinositide-interacting protein 3 (Danio rerio)	NP_956534.1	NM_200240.1.	0.299289
TC47614	fgf6b	fibroblast growth factor 6 precursor (Mus musculus)	NP_034334.1.	NM_010204.1.	0.31054
TC58796	Mnep	nephrosin (Oryzias latipes)	NP_001098206.1	NM_001104736.1.	0.312835
BJ525377	ybey	ybeY metallopeptidase (Danio rerio)	NP_997759.1	NM_212594.1.	0.313172
BJ003805	pbxip 1a	pre-B-cell leukemia homeobox interacting protein 1a (Danio rerio)	CAM56375.1	BX927401.14	0.314127
AV669476	dcun1d4	DCN1-like protein 4 (Danio rerio)	NP_001027538.1	NM_001032366.3	0.315832
BJ705255	MYBPC3	myosin binding protein C, cardiac (Gallus gallus)	NP_990447.1	NM_205116.1	0.317611
BJ012318	EIF2C2	eukaryotic translation initiation factor 2C, 2 (Homo sapiens)	AAH18727.2	BC018727	0.318899
TC52582	and2	actinodin 2 (Danio rerio)	NP_001104660.1	NM_001111190.1	0.334363
TC61046	Kcnq2	potassium voltage-gated channel, subfamily Q, member 2 (Mus musculus)	NP_001006675.1	NM_001006674.1	0.335006
TC44193	Cld3	claudin 3 (Mus musculus)	NP_034032.1	NM_009902.4	0.335519
TC59792	hebp2	heme binding protein 2 (Danio rerio)	NP_956492.1	NM_200198.1	0.336509
AM151049	EDC3	enhancer of mRNA decapping 3 homolog (S. cerevisiae) (Homo sapiens)	NP_079359.2	NM_025083.3	0.346394
TC48535	pah	phenylalanine-4-hydroxylase (Danio rerio)	NP_956845.1	NM_200551.1	0.347386
TC53811	TNNI2	troponin I, fast skeletal muscle isoform 2 (Homo sapiens)	NP_001139313.1	NM_001145841.1	0.354444
TC56192	Adam11	a disintegrin and metallopeptidase domain 11 (Mus musculus)	NP_001104248.1	NM_001110778.1	0.361797
TC51784	Rh50	50 kD glycoprotein (Oryzias latipes)	NP_001116374.1	NM_001122902.1.	0.364171
TC60531	chek1	chekpoint kinase 1 (Xenopus (silurana) tropicalis)	CAJ83813.1	CR848200.2	0.367983
BJ530054	SYNE1	synaptic nuclear envelope 1 (Homo sapiens)	AAN60442.1	AF495910.1	0.369286
TC53939	lcp1	lymphocyte cytosolic plastin 1 (Danio rerio)	NP_571395.1	NM_131320.1	0.370079
BJ488058	IscW_ISCW021496	PREDICTED: transposase, putative (Ixodes scapularis)	XP_002411397.1	XM_002411352.1	0.374367
TC52467	SLITRK3	SLIT and NTRK-like protein 3 precursor (Homo sapiens)	NP_055741.2	NM_014926.2	0.377967
BM157412	zgc:92419	ubiquitin-conjugating enzyme E2 Z (Danio rerio)	NP_001002330.2	NM_001002330.3	0.38765
BJ502558	ca8	carbonic anhydrase VIII (Danio rerio)	NP_001017571.1	NM_001017571.1	0.38793
TC60398	hce	High choriolytic enzyme 1 precursor (Oryzias latipes)	NP_001188427.1	NM_001201498.1	0.389964
BJ922825	fabp10a	fatty acid-binding protein 10-A, liver basic (Danio rerio)	NP_694492.1	NM_152960.1	0.391029
TC54320	adf1	Transcription factor Adf-1(Salmo salar)	NP_001139891.1	NM_001146419.1	0.392363
AM155451	mkks	McKusick-Kaufman/Bardet-Biedl syndromes putative chaperonin (Danio rerio)	NP_956459.1	NM_200165.1	0.397059
AU241629	zn622	Zinc finger protein 622 (Salmo salar)	NP_001133295.1	NM_001139823.1	0.399663
TC49836	prpf3	U4/U6 small nuclear riboucleoprotein Prp3 (Danio rerio)	NP_991311.1	NM_205748.1	0.407951
TC48602	cpne3	copine III (Homo sapiens)	AAH07017.1	BC007017.1	0.409333
AU170516	SUM1	smu-1 suppressor of mec-8 and unc-52 homolog (C. elegans) (Gallus gallus)	NP_001007980.1	NM_001007979.1	0.410857
BJ003345	oc90	otoconin 90 (Danio rerio)	NP_001073661.1	NM_001080192.2	0.416449
TC44097	catk	Cathepsin K (Salmo salar)	NP_001133871.1	NM_001140399.1	0.417101
AU180358	dscama	Down syndrome cell adhesion molecule a precursor (Danio rerios)	NP_001025395.1	NM_001030224.1	0.417123
TC61524	Myst2	MYST histone acetyltransferase 2 (Mus musculus)	NP_808287.1	NM_177619.3	0.419038
TC43513	adh5	class III alcohol dehydrogenase, chi subunit (Oryzias latipes)	NP_001098256.1	NM_001104786.1	0.420029
BJ006494	LOC100693512	PREDICTED: UPF0420 protein C16orf58 homolog (Oreochromis niloticus)	XP_003442585.1	XM_003442537.1	0.428273
BJ731826	RGS3	regulator of G-protein signalling 3, isoform CRA_g (Homo sapiens)	EAW87394.1	CH471090.1	0.429839
AU241444	DOCK7	dedicator of cytokinesis 7 (Homo sapiens)	AAI12388.1	BC112387.1	0.432857
BJ017367	revearse transcriptase	reverse transcriptase (Oryzias latipes)	AAD02930.1	AF055641.1	0.435304
AM148602	gnl1	guanine nucleotide binding protein-like 1 (Danio rerio)	NP_001070721.1	NM_001077253.1	0.436053
TC48258	Rps15a	Rps15a protein (Mus musculus)	AAH51205.1	BC051205.1	0.437094
TC58550	LOC100135970	toxin-1 precursor (Oncorhynchus mykiss)	NP_001117782.1	NM_001124310.1	0.437613
AM155638	rps25	40S ribosomal protein S25 (Danio rerio)	NP_957109.1	NM_200815.1	0.437954
TC61108	pank2	pantothenate kinase 2 (Danio rerio)	NP_001074075.2	NM_001080606.2	0.443578
AM150161	LOC100329525	PREDICTED: glutamate receptor, ionotropic kainate 5-like (Danio rerio)	XP_002664859.2	XM_002664813.2	0.444505
BJ730438	LOC100692503	PREDICTED: circularly permutated Ras protein 1-like (Oreochromis niloticus)	XP_003438642.1	XM_003438594.1	0.448676
TC47007	nol8	Si:ch211-103f16.2 protein (Danio rerio)	AAI55214.1	BC155213.1	0.449075
TC59231	ppp2r	protein phosphatase 2 (formerly 2A), regulatory subunit A, beta isoform (Danio rerio)	CAN88586.1	BX901896.7	0.450379
AM145565	COL6A3	collagen, type VI, alpha 3, isoform CRA_h (Homo sapiens)	EAW71110.1	CH471063.1	0.451995
TC52315	NEK1	NEK1 protein (Homo sapiens)	AAH15147.1	BC015147.1	0.45275
NP418461	LOC100049513	transcription factor SOHo (Oryzias latipes)	NP_001098335.1	NM_001104865.1	0.455019
AM148497	tnfaip8l3	tumor necrosis factor alpha-induced protein 8-like protein 3 (Danio rerio)	NP_956645.1	NM_200351.1	0.455282
TC57044	PGBD4	piqqyBac transposable element-derived protein 4 (Homo sapiens)	NP_689808.2	NM_152595.4	0.457647
BJ004205	slc7a2	low affinity cationic amino acid transporter 2 (Danio rerio)	NP_001008584.1	NM_001008584.1	0.458878
AU171214	MAPK8IP3	c-Jun-amino-terminal kinase-interacting protein 3 (Bos taurus)	NP_001069564.2	NM_001076096.2	0.459569
TC55470	ITFG1	T-cell immunomodulatory protein precursor (Bos taurus)	EHB08341.1	JH170183.1	0.459608
TC48645	atd4b	atad4-B (Salmo salar)	NP_001134203.1	NM_001140731.1	0.459675
TC62490	rnh1	Ribonuclease H1 (Salmo salar)	NP_001135083.1	NM_001141611.1	0.459957
BJ013007	pax6	paired box gene 6 (Oryzias latipes)	O73917.1	AJ000938.1	0.462035
BJ905596	si:ch211-69i14.4	unconventional myosin-Ic (Danio rerio)	NP_001093501.1	NM_001100031.1	0.462429
BJ706476	FAM46D	protein FAM46D (Homo sapiens)	NP_689843.1	NM_152630.4	0.462516
TC45621	pp1g	Serin/threonine-ptotein phosphatase PP1-gamma catalytic subunit (Salomo salar)	NP_001135184.1	NM_001141712.1	0.463729
BJ904466	Hhipl1	HHIP-like protein 1precursor (Mus musculus)	NP_001037845.1	NM_001044380.1	0.463852
TC62188	im:7155895	im:7155895 (Danio rerio)	AAI15319.1	BC115318.1	0.464388
BJ510342	phgdh	D-3-phosphoglycerate dehydrogenase (Danio rerio)	NP_955871.1	NM_199577.1	0.465337
TC53427	dmrt2b	DM-related transcriptional factor Dnrt2b (Oreochromis niloticus)	AAO74158.2	AY198325.2	0.465397
BM309826	cp	celuroplasmin precursor (Danio rerio)	NP_571877.1	NM_131802.1	0.476472
NP1445934	ND5	NADH dehydrogenase subunit 5 (Oryzias latipes)	BAE72157.1	AP008938.1	0.477339
BJ493334	LOC100301606	forkhead box D2 (Oryzias latipes)	NP_001153924.1	NM_001160452.1	0.477461
TC43553	prss35	inactive serine protease 35 precursor (Danio rerio)	NP_001002212.1	NM_001002212.1	0.478691
TC46456	LOC100696163	PREDICTED: 39S ribosomal protein L2, mitochondrial-like (Orechromis niloticus)	XP_003441251.1	XM_003441203.1	0.480108
TC46596	cygb1	cytoglobin-1 (Oryzias latipes)	NP_001098237.1	NM_001104767.1	0.480141
TC56568	znf706.2	zinc finger protein 706, gene 2 (Xenopus (Silurana) tropicalis)	NP_001016744.1	NM_001016744.1	0.480153
AM143351	VWA7	von Willebrand factor A domain containing 7 (Bos taurus)	NP_001068674.1	NM_001075206.1	0.481601
TC53986	fam58a	syclin-related protein FAM58A (Danio rerio)	NP_001018459.1	NM_001020623.1	0.48176
TC46767	rx2	retinal homeobox protein Rx2 (Oryzias latipes)	NP_001098373.1	NM_001104903.1	0.482601
AM152165	PREX2	phophatidylinositol-3,4,5-trisphophate-dependent Rac exchange factor 2 (Homo sapiens)	NP_079146.2	NM_024870.2	0.482837
TC44225	crygmx	gamma-crystallin F (Danio rerio)	NP_001013280.1	NM_001013262.1	0.484247
TC46828	segn	Secretagogin (Salmo salar)	NP_001133544.1	NM_001140072.1	0.485641
TC54077	LOC100336828	uncharacterized LOC100336828 (Bos taurus)	DAA15291.1	GJ062860.1	0.493941
AM149335	TK1	thymidine kinase 1 soluble isoform (Homo sapiens)	BAG70082.1	AB451268.1	0.494533
TC54226	cyp2n13	novel protein similar to cytochrome P450, family 2, subfamily J (Danio rerio)	CAH69009.1	BX322665.5	0.494913
AM143559	Sec61g	protein transport protein Sec61 subunit gamma isoform 1 (Mus musculus)	NP_035473.2	NM_011343.3	0.498552
BJ503509	LPHN2	latrophilin 2, isoform CRA_1 (Homo sapiens)	EAX06332.1	CH471059.2	0.499746
