# Supplementary material for: Nanosecond Pulsed Electric Field Suppresses Development of Eyes and Germ Cells through Blocking Synthesis of Retinoic Acid in Medaka (Oryzias latipes)
Source: PLoS One. 2013 Aug 6;8(8):e70670. doi: 10.1371/journal.pone.0070670 (PMC3735584; doi:10.1371/journal.pone.0070670)
Supplement: Table S2 — Up-regulated genes by nsPEF exposure. (XLSX) [file pone.0070670.s002.xlsx]

## Sheet: Sheet1
Supplemental Table 2.		Up-regulated genes by nsPEF exposure
Systematic Probe Name	Gene Name	Description	Accession in blastx	Nucleotide Accession	Fold change
TC46246	Il31ra	interleukin 31 receptor A (Mus musculus)	AAS82848.1	AY509151.1	63.7619
TC47507	FBXO2	F-box protein (Homo sapiens)	AAF01822.1	AF187318.1	42.0671
TC46575	coll	collagenase (Oryzias latipes)	NP_001098185.1	NM_001104715.1	13.0451
TC44040	Sis	sucrase isomaltase (alpha-glucosidase) (Mus musculus)	ACH86012.1	EU937530.1	10.5308
TC45984	cygm2b	crystallin, gamma M2b (Danio rerio)	NP_001018619.1	NM_001020783.1	8.63538
TC49144	Zgc:194112	chemokine (C-C motif ligand 19 (Mus musculus)	NP_001129720.2	NM_001136248.2	7.87289
TC54294	hepc1	Hepcidin-1 (Salmo salar)	ACI69335.1	BT049534.1	6.3459
TC43900	Mybpc2	myosin binding protein C, fast-type (Mus musculus)	AAH29762.1	BC029762.1	5.68723
TC53100	pank4	pantothenate kinase 4 (Danio rerio)	NP_956809.1	NM_200515.1.	5.39743
BJ750398	Otop2	otopetrin-2 (Mus musculus)	NP_766389.2	NM_172801.2	5.0953
AU179909	bf/c2	complement factor B (Oryzias latipes)	NP_001098275.1	NM_001104805.1	5.09485
BJ518455	med11	mediator complex subunit 11 (Danio rerio)	NP_001153507.1	NM_001160035.1	4.68566
TC49005	orla-uaa	Mhc class 1A (Oryzias latipes)	NP_001098573.1	NM_001105103.1	4.65271
AU311082	il-1rii	interleukin receptor type II (Oncorhyncus mykiss)	NP_001117827.1	NM_001124355.1	4.53718
NP418685	myosin heavy chain-like protein	myosin heavy chain-like protein (Oryzias latipes)	AAL02161.1	AF319991.1	4.41743
BJ914128	kdelc2	KDEL(Lys-Asp-Glu-Leu) motif-containing 2 precursor (Rattus norvegicus)	NP_001020294.3	NM_001025123.3	4.25652
TC57009	csrp3	cysteine and glycine-rich protein 3 (cardiac LIM protein) (Danio rerio)	NP_001006026.1	NM_001006026.1	4.23871
TC48058	psmb9-like	proteasome subunit, beta type 9-like (Oryzias latieps)	NP_001188447.1	NM_001201518.1	4.22718
BJ914995	eif2b2	eukaryotic translation initiation factor 2B, subunit 2 beta (Danio rerio)	NP_998068.1	NM_212903.1	4.18116
AM152312	nmbb	neuromedin Bb (Danio rerio)	NP_001122228.1	NM_001128756.1	3.99263
TC49713	Zgc:77650	ADP-ribosylation factor 4 (Danio rerio)	NP_956170.1	NM_199876.1	3.98455
TC51710	LOC100534415	liver hepcidin propeptide (Oreochromis niloticus)	ABD46831.1	DQ388036.1	3.95059
AU311099	zpd	zona pellucida protein D (Xenopus trolicalis)	NP_988852.1	NM_203521.1	3.93802
TC52832	zgc:175088	F-box only protein (Danio rerio)	NP_001107270.1	NM_001113798.1	3.92658
TC43365	trim55b	tripartite motif-containing 55b (Danio rerio)	NP_001035071.1	NM_001039982.1	3.8316
TC47557	zgc:136410	rhamnose binding lectin-like precursor (Danio rerio)	NP_001035384.1	NM_001040294.2	3.77581
TC49060	reverse transcriptase	reverse transcriptase (Danio rerio)	BAE46430.1	AB211150.1	3.72753
TC43702	KRT18	keratin, type I cytoskeletal 18 (Homo sapiens)	NP_000215.1	NM_000224.2	3.7022
AM154039	Gb-beta4	beta-type globin (Oryzias latipes)	BAC20297.1	AB083077.1	3.68211
TC55975	Gb-alpha3	alpha-type globin (Oryzias latipes)	BAC20295.1	AB083077.1	3.65884
BJ502665	Txlnb	taxilin beta (Rattus norvegicus)	NP_001129331.1	NM_001135859.1	3.65198
TC46170	zgc:92745	elastase-like precursor (Danio rerio)	NP_001003426.1.	NM_001003426.1.	3.62875
BJ923957	PLXNA2	plexin A2 (Homo sapiens)	NP_079455.3	NM_025179.3	3.5591
TC60377	wbscr22	Williams Beuren syndrome chromosome region 22 (Danio rerio)	NP_001076348.1	NM_001082879.1	3.55514
TC62362	ALOXE3	arachidonate lipoxygenase 3 (Homo sapiens)	NP_001159432.1	NM_001165960.1	3.53298
TC60732	FAM184A	family with sequence similarity 184, member A (Homo sapiens)	AAH09055.2	BC009055.1	3.5284
TC48324	ptp4a3	protein tyrosine phosphatase type IVA, member 3 (Danio rerio)	NP_998346.1	NM_213181.1	3.51781
AM137635	PRR12	proline-rich protein 12 (Homo sapiens)	NP_065770.1	NM_020719.1	3.50958
TC46405	zgc:101788	postasin-like precursor (Danio rerio)	NP_001099071.1	NM_001105601.1	3.50421
AM147745	CPNE7	copine-7 isoform a (Homo sapiens)	NP_705900.1	NM_014427.4	3.47536
TC62161	Pm20d2	peptidase M20 domain containing 2 (Mus musculus)	NP_001030039.2	NM_001034867.2	3.43676
AM151309	mog	myelin-oligodendrocyte glycoprotein precursor (Oncorphynchus mykiss)	NP_001158619.1	NM_001165147.1	3.39674
BJ901563	apoh	beta-2-glycoprotein I (Salmo salar)	NP_001158744.1	NM_001165272.1	3.37407
TC51178	hsp90aa1.2	heat shock protein 90, alpha (Danio rerio)	AAI54424.1	BC154423.1	3.35904
BJ489069	Tnni2	Troponin I, fast skeletal muscle (Mus musculus)	NP_033431.1	NM_009405.2	3.3385
TC58194	PDIA2	protein disulfide isomerase family A, member 2 (Homo sapiens)	AAH75029.1	BC075029.2	3.18921
TC49214	Sntb1	syntrophin, basic 1 (Mus musculus)	AAH03748.1	BC003748.1	3.15113
BJ498920	LOX	lysyl oxidase (Homo sapiens)	NP_001171573.1	NM_001178102.1	3.1114
TC60629	Mlkl	mixed lineage kinase domain-like (Mus musculus)	NP_083281.1	NM_029005.2	3.1072
TC55866	dnase 1	deoxiribonuclease-1 (Danio rerio)	NP_001002674.1	NM_001002674.1	3.08237
