# Supplementary material for: Nanosecond Pulsed Electric Field Suppresses Development of Eyes and Germ Cells through Blocking Synthesis of Retinoic Acid in Medaka (Oryzias latipes)
Source: PLoS One. 2013 Aug 6;8(8):e70670. doi: 10.1371/journal.pone.0070670 (PMC3735584; doi:10.1371/journal.pone.0070670)
Supplement: Table S3 — Gene ontology (GO) term of top 50 genes. (XLSX) [file pone.0070670.s003.xlsx]

## Sheet: Sheet1
Suppelental Table. 3 Gene ontology (GO) term of top 50 genes
GO term	Count	Genes
Down-regulated genes
Biological process
Response to stress	1	PsycPRwf_2372
Transport	6	ndufs4, atp5c1, Kcnq2, Rh50, PHOBTB3, Dtnbp1
Proteolysis	5	F10, psmb7, dpp6b, Mnep, Adam11
Regulation of signal transduction	3	Akr1b1, Rgs1, Dtnbp1
Regulation of transcription	3	RFX3, EIF2C2, TNNI2
Metabolic process	8	acy1, eef1a, ugt5c1, CST3, EDC3, pah, Akr1b1, zgc:92419
Signal transduction	4	RHOBTB3, kfharr-r1, Epha3, Adam11
Multicellular organismal development	2	gnrh3, fgf6b
Histon acetylation	1	Brpf3
Cellular component organization	2	wdr45l, ybey
Cell adhesion	2	MYBPC3, Cld3
Cellular developmental process	6	gpc4, and2, SYNE1, SLITRK3, Dtnbp1, fgf6b
Apoptotic process	1	zgc:92419
Cellular response to retinoic acid	1	Epha3
Protein phosphorylation	1	Epha3
Tissue development	1	and2
Muscle system process	1	TNNI2
Unknown	13
UP-regulated genes
Biological process
Signal transduction	4	ll31ra, nmbb, Zgc:77650, PLXNA2
Metabolic process	10	FBXO2, Sis, pank4, eif2b2, zgc:175088, wbscr22, ALOXE3, ptp4a3, CPNE7, Pm20d2, hsp90aa1.2, Tnni2, PDIA2, Mlkl, dnase1
Immuno response	2	zgc:194112, orla-uaa, zgc:101788
Proteolysis	5	FBXO2, coll, bf/c2, psmb9-like, zgc:92745, zgc:101788
Ion homeostasis	2	hepc1, LOC100534415
Transport	2	KRT18, CPNE7
Regulation of transcription	2	med11, Tnni2
Response to stress	3	hsp90aa1.2, PDIA2, LOX
Cell adhesion	1	Mybpc2
Phosphorylation	2	pank4, Mlkl
Heart contraction	1	csrp3
Response to stimulus	1	Sis
Regulation of translation	1	eif2b2
Regulation of cell proliferation	1	ll31ra
Muscle system process	1	Mybpc2
Somitogensis	1	PLXNA2
Regulation of cell migration	1	PLXNA2
Unknown	16
